# Supplementary material for: Prebiotic proanthocyanidins inhibit bile reflux–induced esophageal adenocarcinoma through reshaping the gut microbiome and esophageal metabolome
Source: JCI Insight. 2024 Feb 8;9(6):e168112. doi: 10.1172/jci.insight.168112 (PMC11063939; doi:10.1172/jci.insight.168112)
Supplement: Supplemental table 16 [file jciinsight-9-168112-s048.xlsx]

## Sheet: OTU by animal
Taxon	Reflux_Rat_1	Reflux_Rat_2	Reflux_Rat_3	Reflux_Rat_4	Reflux_Rat_5	Reflux_Rat_6	Reflux_Rat_7	C-PAC+Reflux_Rat_8	C-PAC+Reflux_Rat_9	C-PAC+Reflux_Rat_10	C-PAC+Reflux_Rat_11	C-PAC+Reflux_Rat_12	C-PAC_Rat_13	C-PAC_Rat_14	C-PAC_Rat_15	C-PAC_Rat_16	C-PAC_Rat_17	C-PAC_Rat_18	Water_Rat_19	Water_Rat_20	Water_Rat_21	Water_Rat_22	Water_Rat_23	Water_Rat_24	Water_Rat_25
Unassigned;Other;Other;Other;Other;Other	0.00182937	0.00160489	0.00293017	0.00229127	0.00227361	0.00250515	0.00186525	0.00160772	0.00159026	0.00183801	0.00165594	0.00178806	0.000408141	0.000927727	0.00170969	0.000819672	0.00126016	0.00227009	0.00373709	0.00323557	0.00201967	0.00242947	0.00156305	0.00093242	0.000521367
k__Bacteria;Other;Other;Other;Other;Other	0	0	0	0	0	0	0	0	0	0	0	0	0	0	0	0	0	3.46578e-05	0	0	0	0	0	0	0
k__Bacteria;p__Actinobacteria;c__Actinobacteria;o__Actinomycetales;f__Actinomycetaceae;g__Trueperella	0	0	0	0	0	0	0	0	0	0	1.57709e-05	8.80817e-06	5.44188e-05	0	0.000170969	0.000182149	0	0	0	0	1.38334e-05	0.000154475	3.11054e-05	5.56669e-05	3.47578e-05
k__Bacteria;p__Actinobacteria;c__Actinobacteria;o__Actinomycetales;f__Corynebacteriaceae;g__Corynebacterium	1.84785e-05	0.000151814	0	0	0	0	0	0.000139801	6.91419e-05	0	0	0	5.44188e-05	0	0	0	0	5.19868e-05	0	5.99179e-05	0	1.40432e-05	1.55527e-05	0	1.73789e-05
k__Bacteria;p__Actinobacteria;c__Actinobacteria;o__Actinomycetales;f__Micrococcaceae;Other	0	0	0	0	0	0	0	0	0	0	0	0	0	0	0	0	0	0	0	0	0	0	0	2.78334e-05	0
k__Bacteria;p__Actinobacteria;c__Actinobacteria;o__Actinomycetales;f__Micrococcaceae;g__	1.84785e-05	0	0	0	0	0	0	0	0	0	0	0	0	0	0	0	0	0	0	0	0	0	0	0	0
k__Bacteria;p__Actinobacteria;c__Actinobacteria;o__Actinomycetales;f__Micrococcaceae;g__Rothia	0.000572833	0.000260253	0.000218204	0.000355542	0.000336831	0.000313144	0.000373051	0.00090871	0	0.000239741	0.000410043	0.000361135	0.000190466	0.000209487	0.000256454	0.000546448	0.000141225	0.00142097	0.000111457	0.000224692	2.76667e-05	5.61727e-05	0.000132198	0.000514919	0.000260684
k__Bacteria;p__Actinobacteria;c__Actinobacteria;o__Bifidobacteriales;f__Bifidobacteriaceae;g__Bifidobacterium	0.00147828	0.00197358	0.000561097	0.000750588	0.000842077	0.00200934	0.00425278	0.000489305	0.000760561	0.000119871	0.000205021	6.16572e-05	0.0143394	0.00137663	0.00188066	0.00336976	0.000304176	0.000346578	0.000419603	0.00115342	1.38334e-05	0.000140432	2.33291e-05	1.39167e-05	0.0023114
k__Bacteria;p__Actinobacteria;c__Coriobacteriia;o__Coriobacteriales;f__Coriobacteriaceae;g__	0.00151524	0.00258084	0.000779302	0.00150118	0.000993651	2.60954e-05	0.00843095	0.000419404	0	0.000159827	1.57709e-05	1.76163e-05	0	0	0.000341939	9.10747e-05	3.25903e-05	0.00048521	1.31126e-05	4.49384e-05	9.68335e-05	1.40432e-05	1.55527e-05	1.39167e-05	6.95156e-05
k__Bacteria;p__Actinobacteria;c__Coriobacteriia;o__Coriobacteriales;f__Coriobacteriaceae;g__Adlercreutzia	9.23924e-05	0.000173502	9.35162e-05	0.000276532	0.000269465	0.000104381	0.00022383	0.000139801	0.00034571	0.000119871	0.000141938	0.000264245	0.000761863	0.00026934	0.000427423	0.000455373	0.00034763	0.000190618	4.58941e-05	0.000164774	0.000664001	0.000322993	0.000528792	0.000250501	0.000243305
k__Bacteria;p__Actinobacteria;c__Coriobacteriia;o__Coriobacteriales;f__Coriobacteriaceae;g__Collinsella	0.00133045	0.00108439	0.00090399	0	0	0.000965528	0	0	0	0	0	0	0	0	0	0	0	0	0	0	0	0	0	0	0
k__Bacteria;p__Bacteroidetes;c__Bacteroidia;o__Bacteroidales;Other;Other	9.23924e-05	0.000108439	0.000280549	0	3.36831e-05	0.000130477	0	6.99007e-05	0	0	4.73126e-05	0.000158547	0	8.978e-05	0.000170969	0.000182149	0.000130361	0.000121302	0.000419603	0.000149795	0.000166	9.83022e-05	6.22108e-05	0	8.68946e-05
k__Bacteria;p__Bacteroidetes;c__Bacteroidia;o__Bacteroidales;f__Bacteroidaceae;g__Bacteroides	0.107286	0.065844	0.0551434	0.0360085	0.0266433	0.204535	0.0235022	0.04928	0.00622278	0.0506253	0.0271732	0.049361	0.0337941	0.0845728	0.050094	0.128142	0.0337309	0.0472213	0.157096	0.101141	0.0535628	0.041624	0.0937439	0.131304	0.0285883
k__Bacteria;p__Bacteroidetes;c__Bacteroidia;o__Bacteroidales;f__Porphyromonadaceae;g__Parabacteroides	0.0427962	0.0252012	0.0253429	0.0547139	0.0616232	0.0397954	0.0146236	0.0318048	0.128189	0.0356415	0.0082324	0.00838537	0.00372769	0.0102948	0.00470166	0.0205829	0.00300917	0.0374825	0.0238649	0.0143503	0.00446818	0.00245755	0.00867063	0.00505177	0.00465755
k__Bacteria;p__Bacteroidetes;c__Bacteroidia;o__Bacteroidales;f__Prevotellaceae;g__Prevotella	0	0	0	0.00179746	0.000707345	0	0	0.000139801	0.000207426	0.00163823	4.73126e-05	0	0	0	0	0	0	0	0	0	0	0	0	0	0
k__Bacteria;p__Bacteroidetes;c__Bacteroidia;o__Bacteroidales;f__Rikenellaceae;g__	0.00378809	0.0042508	0.00386534	0.00165919	0.00087576	0.00177448	0.000746102	0.00097861	0.00152112	0.00363607	0.000473126	0.00104817	0.000408141	0.00161604	0.000170969	0.00273224	0.000543171	0.000329249	0.00186199	0.00113844	0.000179834	9.83022e-05	0.00101093	4.17502e-05	0.00175527
k__Bacteria;p__Bacteroidetes;c__Bacteroidia;o__Bacteroidales;f__S24-7;g__	0.120591	0.173155	0.24096	0.150769	0.199084	0.110905	0.150116	0.17573	0.207633	0.13909	0.066837	0.0978675	0.0640509	0.0640132	0.0684732	0.0980874	0.0526659	0.134715	0.0289985	0.0299739	0.0623193	0.0922777	0.0618764	0.0103401	0.0670478
k__Bacteria;p__Bacteroidetes;c__Bacteroidia;o__Bacteroidales;f__[Odoribacteraceae];g__Odoribacter	0.0160393	0.00151814	0.0121883	0.0100342	0.0032841	0	0.00164142	0.00754928	0	0.0328046	1.57709e-05	8.80817e-06	5.44188e-05	0	0	9.10747e-05	0	0.00272064	0.00515325	0.00209713	2.76667e-05	0	0	0	1.73789e-05
k__Bacteria;p__Cyanobacteria;c__4C0d-2;o__YS2;f__;g__	0.00362178	0.00153983	0.00336658	0.00179746	0.00173468	0.00287049	0.000298441	0.00300573	0.00145198	0.00263715	0.000283876	0.00029067	5.44188e-05	0.000239413	0	0.000273224	0.000195542	0.000519868	0.00154729	7.48974e-05	4.15001e-05	2.80863e-05	0.000124422	0.000236584	6.95156e-05
k__Bacteria;p__Deferribacteres;c__Deferribacteres;o__Deferribacterales;f__Deferribacteraceae;g__Mucispirillum	1.84785e-05	0	0	0.0046813	0.000252623	2.60954e-05	0.00022383	0.000279603	0	0.000239741	0.000189251	0.000158547	0	0	0	0.000546448	0.00186851	0.000207947	0.00573021	0.018964	0.00163234	0.000688115	0.00129865	0.00334001	6.95156e-05
k__Bacteria;p__Firmicutes;Other;Other;Other;Other	0	0	0	0	0	0	0	0	0	0	0	0	0	0	0	0	0	0	6.5563e-06	0	2.76667e-05	0	0	2.78334e-05	0
k__Bacteria;p__Firmicutes;c__Bacilli;Other;Other;Other	0	0	0	0	0	0	0	0	0	0	0	0	0	5.98534e-05	0	0	1.08634e-05	0	0	0	0	0	0	0	8.68946e-05
k__Bacteria;p__Firmicutes;c__Bacilli;o__Bacillales;f__Bacillaceae;g__Bacillus	0	0	0	0	0	0	0	0	0	0	0	0	0	0	0	0	0	0	0	0	0	0	0	0	0
k__Bacteria;p__Firmicutes;c__Bacilli;o__Bacillales;f__Staphylococcaceae;g__Staphylococcus	0.000258699	0	6.23441e-05	0.000118514	3.36831e-05	7.82861e-05	0	0.000768908	0.000414852	0	9.46253e-05	1.76163e-05	8.16282e-05	2.99267e-05	0	0	2.17269e-05	0.000121302	5.24504e-05	2.9959e-05	0.0001245	1.40432e-05	2.33291e-05	2.78334e-05	0
k__Bacteria;p__Firmicutes;c__Bacilli;o__Bacillales;f__[Thermicanaceae];g__Thermicanus	0	0	0	0	0	5.21907e-05	0	0	0	0	0	0	0	0	0	0	0	0	0	0	0	0	0	0	0
k__Bacteria;p__Firmicutes;c__Bacilli;o__Gemellales;f__Gemellaceae;g__	0	0	0	0	0	0	0	0	0	0	0	0	0	0	0	0	0	0	0	0	0	0	1.55527e-05	1.39167e-05	0
k__Bacteria;p__Firmicutes;c__Bacilli;o__Lactobacillales;Other;Other	0	0	0	0	0	5.21907e-05	0	0	0	0	0	0	0	0	0	0	1.08634e-05	0	1.31126e-05	0	0	0	7.77635e-06	0	0
k__Bacteria;p__Firmicutes;c__Bacilli;o__Lactobacillales;f__;g__	0	0	0	0	1.68415e-05	2.60954e-05	7.46102e-05	0	0	0	0	0	0	0	0	0	1.08634e-05	0	0	0	0	1.40432e-05	0	0	3.47578e-05
k__Bacteria;p__Firmicutes;c__Bacilli;o__Lactobacillales;f__Carnobacteriaceae;g__Granulicatella	0	0	0	0	0	0	0	0	0	0	0	0	2.72094e-05	2.99267e-05	0	0	7.6044e-05	0	0	0	5.53335e-05	1.40432e-05	3.11054e-05	2.78334e-05	0
k__Bacteria;p__Firmicutes;c__Bacilli;o__Lactobacillales;f__Carnobacteriaceae;g__Trichococcus	0	0	0	0	0	0	0	0	0	0	0	0	0	0	0	0	2.17269e-05	0	0	0	0	0	0	1.39167e-05	0
k__Bacteria;p__Firmicutes;c__Bacilli;o__Lactobacillales;f__Enterococcaceae;g__Enterococcus	0.000868489	0.000542193	0.000529925	0.00126415	0.00133048	0.00380992	0.004402	0.00188732	6.91419e-05	0.00123866	0.00323303	7.04653e-05	0.000843492	0.000329193	0.00170969	0	8.69074e-05	0.000381236	0.000458941	0.000494323	6.91668e-05	0.00373548	0.000272172	0.000389668	0.000243305
k__Bacteria;p__Firmicutes;c__Bacilli;o__Lactobacillales;f__Lactobacillaceae;g__Lactobacillus	0.0642312	0.0608558	0.0254676	0.00732811	0.0188457	0.0704575	0.023726	0.0355096	0.0291779	0.00779159	0.00485743	0.0379368	0.123422	0.016729	0.0438537	0.0148452	0.00782167	0.00206214	0.00134404	0.002921	0.00208884	0.0231853	0.00709981	0.00961646	0.0415008
k__Bacteria;p__Firmicutes;c__Bacilli;o__Lactobacillales;f__Streptococcaceae;Other	1.84785e-05	0	0	0	3.36831e-05	7.82861e-05	0	0	0	0	0	3.52327e-05	8.16282e-05	2.99267e-05	0.000170969	0	1.08634e-05	0	0	0	0	0.000140432	1.55527e-05	2.78334e-05	3.47578e-05
k__Bacteria;p__Firmicutes;c__Bacilli;o__Lactobacillales;f__Streptococcaceae;g__Lactococcus	0.00164458	0.000412067	0.000436409	0.00752563	0.0067703	0.015605	0	0	0.0111319	0.0146642	0.0200921	0.0084118	0.0204887	0.00945683	0.03086	0.00336976	0.0170882	0.00833521	4.58941e-05	2.9959e-05	0.0358422	0.0347007	0.0125821	0.030756	0.0397803
k__Bacteria;p__Firmicutes;c__Bacilli;o__Lactobacillales;f__Streptococcaceae;g__Streptococcus	0.0150045	0.00303628	0.0102244	0.00134316	0.00501878	0.0365857	0.00522271	0.00335524	0.000138284	0.00107883	0.00115127	0.00250152	0.00299303	0.00131677	0.00119679	9.10747e-05	0.00180333	0.00382969	0.00072775	0.00169268	0.00305717	0.00321589	0.0015786	0.00229626	0.00290228
k__Bacteria;p__Firmicutes;c__Bacilli;o__Turicibacterales;f__Turicibacteraceae;g__Turicibacter	3.6957e-05	2.16877e-05	3.11721e-05	0.000533312	0.00065682	0.000234858	0.00022383	0	0.000691419	0.000359612	3.15418e-05	1.76163e-05	0.00119721	0.00308245	0.00846299	0.000910747	0.000945118	0.000381236	0.00262908	0.00596183	0.000193667	0.00192391	0.000132198	5.56669e-05	0.0135729
k__Bacteria;p__Firmicutes;c__Clostridia;Other;Other;Other	0	0	0	0	0	0	0	0	0.000138284	0	0	4.40408e-05	0	0	0	0	0	0	1.31126e-05	0	2.76667e-05	0	7.77635e-06	0	1.73789e-05
k__Bacteria;p__Firmicutes;c__Clostridia;o__Clostridiales;Other;Other	0.0162241	0.0396669	0.0404613	0.0202264	0.00513667	0.000808956	0.0370066	0.0585069	0.000829703	0.0135054	0.0350114	0.0103408	0.00745538	0.0157714	0.0300906	0.000637523	0.0100921	0.00180221	0.0601803	0.0415231	0.00763602	0.00763948	0.0402504	0.00217101	0.00391026
k__Bacteria;p__Firmicutes;c__Clostridia;o__Clostridiales;f__;g__	0.0697747	0.0714611	0.0711035	0.152824	0.113815	0.0221028	0.113855	0.0792674	0.0853212	0.204379	0.312011	0.333002	0.0635884	0.121442	0.150197	0.34663	0.508365	0.0709273	0.197692	0.269691	0.409412	0.29867	0.160621	0.0250919	0.276568
k__Bacteria;p__Firmicutes;c__Clostridia;o__Clostridiales;f__Christensenellaceae;g__	5.54354e-05	0.000281941	0.000311721	0.000533312	0.000185257	0.000495812	0.000298441	0.000559206	0.00034571	0.000958964	0.00179788	0.0012948	0.00103396	0.0004489	0.000683878	0.000455373	0.000716986	0.000277263	0.000616292	0.00152791	0.000857669	0.00119367	0.00105758	0.000779336	0.00100798
k__Bacteria;p__Firmicutes;c__Clostridia;o__Clostridiales;f__Christensenellaceae;g__Christensenella	1.84785e-05	2.16877e-05	0	0	0	0	0	0	0	7.99137e-05	0	8.80817e-06	5.44188e-05	5.98534e-05	0	0.000182149	3.25903e-05	0	0	0	6.91668e-05	0.000126389	9.33162e-05	6.95836e-05	8.68946e-05
k__Bacteria;p__Firmicutes;c__Clostridia;o__Clostridiales;f__Clostridiaceae;Other	7.39139e-05	6.50632e-05	0	7.90092e-05	6.73662e-05	0.000182667	0.000298441	0	0	0.000119871	7.88544e-05	6.16572e-05	0.000190466	8.978e-05	0.000769362	9.10747e-05	0.000184678	0.000138631	0.000229471	0.000404446	0.000138334	0.0012358	0.000738753	0.000431418	0.000990598
k__Bacteria;p__Firmicutes;c__Clostridia;o__Clostridiales;f__Clostridiaceae;g__	0.00288264	0.00435924	0.00112219	0.0127007	0.00919548	0.0195193	0.016265	0.00111841	0.0203277	0.0273305	0.00821663	0.00845584	0.0635884	0.039174	0.100359	0.0173953	0.0251271	0.0077287	0.0240944	0.0264837	0.0107762	0.0746956	0.0786422	0.031076	0.0764498
k__Bacteria;p__Firmicutes;c__Clostridia;o__Clostridiales;f__Clostridiaceae;g__02d06	0	0	0	0	0	0	0	0	0	0	3.15418e-05	0	0	0	0	0	0	0	0	0	0	0	0	0	0
k__Bacteria;p__Firmicutes;c__Clostridia;o__Clostridiales;f__Clostridiaceae;g__Clostridium	0.0701998	0.0616582	0.0207606	0.0342307	0.0375735	5.21907e-05	0.00022383	0	0	0.0167419	7.88544e-05	7.92735e-05	0.0144754	0.000119707	0.000427423	9.10747e-05	1.08634e-05	0.00015596	9.83445e-05	0.000104856	8.30002e-05	0.0105043	0.000559897	0.000278334	0.000104273
k__Bacteria;p__Firmicutes;c__Clostridia;o__Clostridiales;f__Clostridiaceae;g__SMB53	0	0	0	0	3.36831e-05	0	0	0	0	0	0	0	0	0	0	0	3.25903e-05	1.73289e-05	0	1.49795e-05	0	4.21295e-05	8.55399e-05	0	0
k__Bacteria;p__Firmicutes;c__Clostridia;o__Clostridiales;f__Dehalobacteriaceae;g__Dehalobacterium	0.000203263	0.00130126	9.35162e-05	0.000908606	0.00087576	0.000521907	0.000298441	6.99007e-05	0.000138284	0.000559396	0.000315418	0.00101294	0.000979539	0.000119707	0.000341939	9.10747e-05	0.000543171	0.000537197	0.000596624	0.000254651	0.000664001	0.000940892	0.00110424	0.000153084	0.000417094
k__Bacteria;p__Firmicutes;c__Clostridia;o__Clostridiales;f__Eubacteriaceae;g__Anaerofustis	0	2.16877e-05	6.23441e-05	0	1.68415e-05	2.60954e-05	0	0	0	0	0	0	2.72094e-05	2.99267e-05	0	0	0	0	0	0	0	1.40432e-05	7.77635e-06	4.17502e-05	0
k__Bacteria;p__Firmicutes;c__Clostridia;o__Clostridiales;f__Eubacteriaceae;g__Pseudoramibacter_Eubacterium	0.000997838	0.000845822	0.000529925	0	0	0	0	0	0	0	0	0	0.000544188	0.00101751	0.00136776	0	0	0	0	0	0	0	0	0	0.000225926
k__Bacteria;p__Firmicutes;c__Clostridia;o__Clostridiales;f__Gracilibacteraceae;g__	0	0	0	0	0	0	0	0	0	0	0	2.64245e-05	0	0	0	0	0	0	0	0	0	0	0	0	0
k__Bacteria;p__Firmicutes;c__Clostridia;o__Clostridiales;f__Lachnospiraceae;Other	0.00402831	0.00216877	0.00483167	0.000908606	0.000808394	0.00177448	0.00186525	0.00181742	0.00421766	0.00187797	0.00036273	0.0010834	0.014557	0.00487805	0.0039323	0.00273224	0.000640942	0.000814459	0.00267497	0.000674077	0.00118967	0.00294907	0.000769859	0.00335393	0.0226795
k__Bacteria;p__Firmicutes;c__Clostridia;o__Clostridiales;f__Lachnospiraceae;g__	0.0175361	0.0305147	0.0125623	0.00975764	0.00951547	0.026539	0.0122361	0.00405424	0.0100947	0.0104687	0.00463664	0.0174842	0.00742817	0.021218	0.0210292	0.010929	0.0152305	0.0254562	0.0143321	0.0174811	0.0358146	0.0342934	0.0146195	0.0589234	0.0100103
k__Bacteria;p__Firmicutes;c__Clostridia;o__Clostridiales;f__Lachnospiraceae;g__Anaerostipes	0	0	0	0	0	0	0	0	0.000207426	0	0	2.64245e-05	0	0	0	0	0	0	0	0	0	0	0	0	0
k__Bacteria;p__Firmicutes;c__Clostridia;o__Clostridiales;f__Lachnospiraceae;g__Blautia	0.0692758	0.012991	0.0544264	0.0121477	0.0180541	0.066491	0.0429008	0.0476723	0.0335338	0.0123467	0.0106453	0.00644758	0.0402971	0.10603	0.0618909	0.060929	0.00430192	0.0206734	0.0254581	0.0147248	0.00693052	0.015925	0.0205529	0.180458	0.0320467
k__Bacteria;p__Firmicutes;c__Clostridia;o__Clostridiales;f__Lachnospiraceae;g__Coprococcus	0.00275329	0.00227721	0.00470698	0.00655777	0.00517035	0.00266173	0.00843095	0.013351	0.0602226	0.042594	0.0048732	0.00745171	0.0121354	0.00508754	0.00889041	0.00136612	0.0112111	0.00207947	0.0123258	0.0451931	0.0120212	0.0143521	0.00512462	0.00417502	0.00710798
k__Bacteria;p__Firmicutes;c__Clostridia;o__Clostridiales;f__Lachnospiraceae;g__Dorea	0.0230611	0.00342666	0.0130611	0.00191597	0.001701	0.015605	0.014549	0.0092968	0.012169	0.00487474	0.00110396	0.00245748	0.0268013	0.0401018	0.0324842	0.0079235	0.00247686	0.0112811	0.00584167	0.000524282	0.0309729	0.0209665	0.00964268	0.0982799	0.0057698
k__Bacteria;p__Firmicutes;c__Clostridia;o__Clostridiales;f__Lachnospiraceae;g__Lachnospira	3.6957e-05	0	0	0.000158018	3.36831e-05	0	0	0	0	0	0	0	0	0	0	0	0	1.73289e-05	0	4.49384e-05	0	0	0	0	0
k__Bacteria;p__Firmicutes;c__Clostridia;o__Clostridiales;f__Lachnospiraceae;g__Roseburia	0.00596855	0.00121451	0.000592269	0.00470105	0.0283275	0.0144568	0.00104454	0.0093667	0.00401023	0.0192992	6.30835e-05	0.000211396	0.000136047	0.000119707	0.00136776	0	0.000282449	0.00788466	0.0206524	0.00464364	0.0001245	0.000322993	0.000816517	0.0254398	0
k__Bacteria;p__Firmicutes;c__Clostridia;o__Clostridiales;f__Lachnospiraceae;g__[Ruminococcus]	0	0	3.11721e-05	0.00442452	0.00481668	0.0141959	0.000596881	6.99007e-05	0.0021434	0.0020378	0.00123013	0.00307405	0.00236722	0.00026934	0.00983074	0.00318761	0.00924477	0.000537197	0.000701524	0.00599179	0.0110944	0.0102515	0.00501575	0.00343743	0.0135729
k__Bacteria;p__Firmicutes;c__Clostridia;o__Clostridiales;f__Peptococcaceae;g__	5.54354e-05	0.000520506	0	0.0025283	0.000724186	2.60954e-05	0.000373051	6.99007e-05	0.000414852	3.99568e-05	0.000457356	0.000889625	0	0	0	0	0.000456264	0.000138631	4.58941e-05	0.000269631	0	0	0	0	0
k__Bacteria;p__Firmicutes;c__Clostridia;o__Clostridiales;f__Peptococcaceae;g__rc4-4	0.00959033	0.0136199	0.00221322	0.0122859	0.0120585	0.0113254	0.0014922	0.00230672	0.0116158	0.0156631	0.00451047	0.00332068	0.00419025	0.0178662	0.00555651	0.000637523	0.00143397	0.00490408	0.00602524	0.000943707	0.00456501	0.0100409	0.00651658	0.00793253	0.0025547
k__Bacteria;p__Firmicutes;c__Clostridia;o__Clostridiales;f__Peptostreptococcaceae;Other	0	0	0	0	0	0	0	0	0	0	0	0	0	0	0	0	0	0	0	0	2.76667e-05	1.40432e-05	8.55399e-05	0	0
k__Bacteria;p__Firmicutes;c__Clostridia;o__Clostridiales;f__Peptostreptococcaceae;g__	0	2.16877e-05	0	0.000118514	3.36831e-05	7.82861e-05	0.000298441	0	0	0.000159827	4.73126e-05	5.2849e-05	8.16282e-05	0.000209487	0.000427423	9.10747e-05	0.000108634	3.46578e-05	9.17882e-05	4.49384e-05	0.000428834	0.000365122	0.000785412	0.000222668	0.00015641
k__Bacteria;p__Firmicutes;c__Clostridia;o__Clostridiales;f__Ruminococcaceae;Other	3.6957e-05	0.000130126	0	0.000138266	6.73662e-05	0	0.00014922	0	0.000207426	0.000119871	0.000599293	0.000140931	8.16282e-05	5.98534e-05	8.54847e-05	0.000273224	7.6044e-05	0.000121302	4.58941e-05	0.000404446	0.000401168	8.4259e-05	0.000124422	0.000334001	0.000121652
k__Bacteria;p__Firmicutes;c__Clostridia;o__Clostridiales;f__Ruminococcaceae;g__	0.0655062	0.128435	0.123691	0.080945	0.174125	0.0539652	0.0916959	0.311967	0.156261	0.107084	0.232463	0.0807621	0.114579	0.112764	0.198752	0.113843	0.198355	0.4204	0.288641	0.14202	0.181964	0.182645	0.153614	0.01169	0.148468
k__Bacteria;p__Firmicutes;c__Clostridia;o__Clostridiales;f__Ruminococcaceae;g__Anaerotruncus	0	0	0	0	0	0	0	0	0	3.99568e-05	0	1.76163e-05	2.72094e-05	0	0	0	2.17269e-05	0	1.96689e-05	0	0	2.80863e-05	6.22108e-05	1.39167e-05	0
k__Bacteria;p__Firmicutes;c__Clostridia;o__Clostridiales;f__Ruminococcaceae;g__Oscillospira	0.0114012	0.0117331	0.00685786	0.0498746	0.0238308	0.00915947	0.00925166	0.00657067	0.010233	0.0391577	0.0163071	0.0294545	0.00394536	0.00691306	0.013934	0.00919854	0.016306	0.0140364	0.00565153	0.0166572	0.0351229	0.0279599	0.00651658	0.00542752	0.0126518
k__Bacteria;p__Firmicutes;c__Clostridia;o__Clostridiales;f__Ruminococcaceae;g__Ruminococcus	0.019735	0.146154	0.025717	0.220851	0.09438	0.00120039	0.263822	0.0376765	0.0636106	0.062932	0.141638	0.220539	0.0273455	0.00415981	0.0176953	0.0356102	0.00561639	0.0754674	0.0321718	0.165973	0.0320657	0.0212894	0.115891	0.106004	0.101997
k__Bacteria;p__Firmicutes;c__Clostridia;o__Clostridiales;f__Veillonellaceae;g__Veillonella	0.000129349	4.33755e-05	0	0	0	0.000104381	0	0	0	0	1.57709e-05	0	0	0	0	0	0	0	0	0	0	0	0	5.56669e-05	0
k__Bacteria;p__Firmicutes;c__Clostridia;o__Clostridiales;f__[Mogibacteriaceae];g__	0.00123806	0.0024724	0.00140274	0.000908606	0.000741028	0.000861147	0.000969932	0.00111841	0.000414852	0.00075918	0.00100934	0.000475641	0.000653026	0.000508754	0.000256454	9.10747e-05	0.000423674	0.000745144	0.000583511	0.0005842	0.000401168	0.000435338	0.000365489	0.000417502	0.00140769
k__Bacteria;p__Firmicutes;c__Clostridia;o__Clostridiales;f__[Tissierellaceae];g__Finegoldia	0	0	0	0	0	0	0	0	0	0	1.57709e-05	0	0	0	0	0	5.43171e-05	0	0	8.98769e-05	0	0	2.33291e-05	0	1.73789e-05
k__Bacteria;p__Firmicutes;c__Clostridia;o__Clostridiales;f__[Tissierellaceae];g__Peptoniphilus	0	0	0	0	0	2.60954e-05	0	0	0	0	0	0	0	0	0	0	0	0	0	0	0	0	0	0	0
k__Bacteria;p__Firmicutes;c__Clostridia;o__Thermoanaerobacterales;f__;g__	0	0	0	0	0	0	0	0	0	0	0	0	0	0	0	0	2.17269e-05	0	0	0	0	0	0	0	0
k__Bacteria;p__Firmicutes;c__Erysipelotrichi;o__Erysipelotrichales;f__Erysipelotrichaceae;Other	0	0	0	0	0	0	0	0	0	0	0	0	0	0	0	0	0	0	0	0	0	0	2.33291e-05	0	3.47578e-05
k__Bacteria;p__Firmicutes;c__Erysipelotrichi;o__Erysipelotrichales;f__Erysipelotrichaceae;g__	0.00105327	0.00104101	0.000467581	0.000355542	0.000707345	0.000260954	0.00522271	0.00335524	0.000483994	0.000319655	0.00703381	0.00557557	0.0139584	0.0031423	0.00418875	0.0102914	0.00162951	0.00223543	0.00316014	0.00301088	0.00669535	0.00530832	0.00807963	0.0239785	0.00731652
k__Bacteria;p__Firmicutes;c__Erysipelotrichi;o__Erysipelotrichales;f__Erysipelotrichaceae;g__Allobaculum	0.0193839	0.0178707	0.00377182	0.0147352	0.0234434	0.0147439	0.0793852	0.013351	0.00815875	0.010229	0.00036273	0.000757502	0.278597	0.123358	0.0618909	0.0716758	0.0287338	0.0178488	0.00475332	0.0118488	0.000470334	0.000997065	0.000295501	0.000139167	0.0236179
k__Bacteria;p__Firmicutes;c__Erysipelotrichi;o__Erysipelotrichales;f__Erysipelotrichaceae;g__Clostridium	3.6957e-05	0	0	0	0	0	7.46102e-05	0	0	0	3.15418e-05	0.000132123	0	0	0	0	7.6044e-05	3.46578e-05	3.27815e-05	4.49384e-05	0.0002075	5.61727e-05	9.33162e-05	0.000167001	0.000104273
k__Bacteria;p__Firmicutes;c__Erysipelotrichi;o__Erysipelotrichales;f__Erysipelotrichaceae;g__Coprobacillus	0.00258699	0.00685333	0.00458229	0	0	0.00600193	0	0	0	7.99137e-05	0	0	0	0.00155619	0.000940332	0	0	0.000242605	0.00141616	0	1.38334e-05	0	0.000824293	0.0352093	1.73789e-05
k__Bacteria;p__Firmicutes;c__Erysipelotrichi;o__Erysipelotrichales;f__Erysipelotrichaceae;g__Holdemania	0.000646747	0.00019519	0.00090399	0	0	0.0011482	0	0.000279603	0	0.000319655	0	0	0.00103396	0.00185545	0.000598393	0.000182149	0.000119498	3.46578e-05	0.000144239	2.9959e-05	6.91668e-05	0.000210648	0.000295501	0.00105767	0.000243305
k__Bacteria;p__Firmicutes;c__Erysipelotrichi;o__Erysipelotrichales;f__Erysipelotrichaceae;g__[Eubacterium]	0.00260547	0.00485805	0.00483167	0.000177771	0.00153258	0.00477545	0	0	0.00961073	0.00135853	0.0082324	0.0012948	0	0.0170283	0.0127372	0.0132969	0.000554035	0.00856049	6.5563e-06	0	0.00563018	0.00235925	0.00536568	0.12667	0.00382336
k__Bacteria;p__Fusobacteria;c__Fusobacteriia;o__Fusobacteriales;f__Fusobacteriaceae;g__Fusobacterium	0	0	0	0	0	0	0	0	0	0	0	0	0	0	0	0	0	0	0	0	0	0	0	0	0
k__Bacteria;p__Proteobacteria;c__Alphaproteobacteria;o__RF32;f__;g__	0.00332613	0.00314472	0.00476933	0.00321963	0.00569244	0.00576707	0.000522271	0.00307563	0.00269654	0.00883046	0.000110396	0.000563723	0.000299303	0.000418974	0.0022226	0.000273224	0.000423674	0.0015596	0.00642518	0.00121334	0.000608668	0.000351079	0.00136086	0.000598419	0.000295442
k__Bacteria;p__Proteobacteria;c__Alphaproteobacteria;o__Rhizobiales;f__Phyllobacteriaceae;Other	0	0	0	0	0	0	0	0	0	0	0	8.80817e-06	5.44188e-05	0	0	0	0	0	0	0	0	0	0	0	0
k__Bacteria;p__Proteobacteria;c__Alphaproteobacteria;o__Rhizobiales;f__Rhizobiaceae;g__Agrobacterium	0	0	0	0	0	0	0	0	0	0	0	0	0	0	0	0	2.17269e-05	0	0	0	0	0	0	0	0
k__Bacteria;p__Proteobacteria;c__Betaproteobacteria;o__Burkholderiales;f__Alcaligenaceae;g__Sutterella	0.0242622	0.0124054	0.0221322	0.00900705	0.004783	0.00931604	0.0143252	0.0116734	0.0125147	0.00343629	0.000930482	0.00309167	0.00688398	0.0112225	0.00572747	0.0071949	0.0016621	0.00571854	0.0081167	0.00629138	0.00192284	0.0018537	0.00374043	0.0161016	0.00554387
k__Bacteria;p__Proteobacteria;c__Betaproteobacteria;o__Burkholderiales;f__Comamonadaceae;g__	0	0	0	0	0	0	0	0	0	0	0	0	0	0	0	0	0	0	0	0	0	0	0	0	0
k__Bacteria;p__Proteobacteria;c__Betaproteobacteria;o__Burkholderiales;f__Oxalobacteraceae;g__Cupriavidus	0	0	0	0	0	0	0	0	0	0	0	1.76163e-05	0	0	0	0	0	0	0	0	0	0	0	0	0
k__Bacteria;p__Proteobacteria;c__Betaproteobacteria;o__Burkholderiales;f__Oxalobacteraceae;g__Oxalobacter	0	0	0	0	0	0	0	0	0	7.99137e-05	0	0	0	0	0	0	0	0	0	0	0	0	0	0	0
k__Bacteria;p__Proteobacteria;c__Deltaproteobacteria;o__Desulfovibrionales;f__Desulfovibrionaceae;g__	0.000702182	0.000216877	0.000187032	0.000750588	0.000134732	0.000156572	0	0.000279603	0.000207426	0.000439525	0.000126167	0.000810351	2.72094e-05	0	0	0	5.43171e-05	0.000103974	4.58941e-05	4.49384e-05	0.00156317	0.000463425	0.000101093	0	0
k__Bacteria;p__Proteobacteria;c__Gammaproteobacteria;o__Enterobacteriales;f__Enterobacteriaceae;Other	0.000868489	8.6751e-05	0.000124688	0.000651826	0.000319989	0.000443621	0.000373051	6.99007e-05	0	0	3.15418e-05	0	0	0	0	0	0	0.000103974	4.58941e-05	0	4.15001e-05	0	6.22108e-05	0.000139167	0
k__Bacteria;p__Proteobacteria;c__Gammaproteobacteria;o__Enterobacteriales;f__Enterobacteriaceae;g__	0.0363657	0.0205383	0.0196384	0.0104885	0.0453206	0.122909	0.0100724	0.0128617	0.00304225	0.0200583	0.001514	0	2.72094e-05	5.98534e-05	0	0	4.34537e-05	0.0015596	0.000701524	0.00029959	4.15001e-05	4.21295e-05	0.000225514	0.00999221	0
k__Bacteria;p__Proteobacteria;c__Gammaproteobacteria;o__Enterobacteriales;f__Enterobacteriaceae;g__Escherichia	1.84785e-05	6.50632e-05	3.11721e-05	0	0.000202098	0.000208763	0	0.000139801	0	3.99568e-05	0	0	0	0	0	0	0	0	0	0	0	0	0	5.56669e-05	0
k__Bacteria;p__Proteobacteria;c__Gammaproteobacteria;o__Enterobacteriales;f__Enterobacteriaceae;g__Morganella	0	0	0	1.97523e-05	0	0	0	0	0	0	0	0	0	0	0	0	0	0	0	0	0	0	7.77635e-06	0	0
k__Bacteria;p__Proteobacteria;c__Gammaproteobacteria;o__Enterobacteriales;f__Enterobacteriaceae;g__Proteus	0.0262025	0.000260253	0.00146509	0.00134316	0.00244202	0.000652384	0	0	0	0	3.15418e-05	3.52327e-05	0.000163256	0	0	0	2.17269e-05	0.000103974	0.000190133	7.48974e-05	0	0	8.55399e-05	0.000153084	1.73789e-05
k__Bacteria;p__Proteobacteria;c__Gammaproteobacteria;o__Pasteurellales;f__Pasteurellaceae;g__Aggregatibacter	0	0	0	0	0	0	0	0	0	0	1.57709e-05	0	0	0	0	0	0	0	0	0	0	0	1.55527e-05	0	0
k__Bacteria;p__Proteobacteria;c__Gammaproteobacteria;o__Pasteurellales;f__Pasteurellaceae;g__Haemophilus	0	0	0	0	0	0	0	0	0	0	0	0	0	0	0	0	0	0	0	0	0	0	0	0	0
k__Bacteria;p__Proteobacteria;c__Gammaproteobacteria;o__Pseudomonadales;f__Moraxellaceae;g__Acinetobacter	0	0	0	0	0	0	0	0	0	0	0	0	0	0	0	0	0	0	0	0	2.76667e-05	0	0	0	0
k__Bacteria;p__Proteobacteria;c__Gammaproteobacteria;o__Xanthomonadales;f__Xanthomonadaceae;g__Stenotrophomonas	0	0	0	0	0	0	0	0	0	0	0	0	0	0	0	0	0	0	0	0	0	0	0	0	0
k__Bacteria;p__Tenericutes;c__Mollicutes;o__Anaeroplasmatales;f__Anaeroplasmataceae;g__Anaeroplasma	1.84785e-05	2.16877e-05	0	0	0	2.60954e-05	0	0	0	0	1.57709e-05	0.00171759	0.000979539	0	0.000769362	0.00664845	0.00346543	1.73289e-05	1.31126e-05	2.9959e-05	0.00301567	0.00244351	0.0105836	0	0.000868946
k__Bacteria;p__Tenericutes;c__Mollicutes;o__RF39;f__;g__	3.6957e-05	0.000845822	0	0.000671578	0.000707345	5.21907e-05	0.00380512	0.000768908	0.0345018	0.00547409	0.0223316	0.0112392	0.000353722	2.99267e-05	0.00119679	0.00191257	0.0119932	0.00164625	0.0109031	0.00326553	0.00275284	0.0126108	0.000637661	0	0.00015641
k__Bacteria;p__Tenericutes;c__RF3;o__ML615J-28;f__;g__	0	0	0	0	0	0	0	0	0	0.000159827	0	0.000687037	0	0	0	0	0	0	0	0	0	0	0	0	0
k__Bacteria;p__Verrucomicrobia;c__Verrucomicrobiae;o__Verrucomicrobiales;f__Verrucomicrobiaceae;g__Akkermansia	0.107951	0.0518771	0.169171	0.0441069	0.041767	0.0784165	0.0283519	0.0552216	0.0627117	0.0721221	0.0465083	0.0370824	0.0240259	0.148197	0.0347068	0.000819672	0.0176965	0.0508257	0.0309851	0.0336739	0.0274592	0.0289711	0.153653	0.0241038	0.0357137
