# Supplementary material for: Prebiotic proanthocyanidins inhibit bile reflux–induced esophageal adenocarcinoma through reshaping the gut microbiome and esophageal metabolome
Source: JCI Insight. 2024 Feb 8;9(6):e168112. doi: 10.1172/jci.insight.168112 (PMC11063939; doi:10.1172/jci.insight.168112)
Supplement: Supporting data values [file jciinsight-9-168112-s049.xlsx]

## Sheet: Figure 1B
Week 25
	Esophageal Epithelial Pathology (%)
Treatment Group/Ani ID	Normal	Hyperplasia	Low-Grade Dysplasia	High-Grade Dysplasia	Eso Adenocarcinoma	Total Fields
Water-1	93.0233	6.97674	0	0	0	100
Water-2	91.8367	8.16327	0	0	0	100
Water-3	91.8367	8.16327	0	0	0	100
Water-4	95.9184	4.08163	0	0	0	100
Water-5	97.1429	2.85714	0	0	0	100
C-PAC-1	95.8333	4.16667	0	0	0	100
C-PAC-2	96.4286	3.57143	0	0	0	100
C-PAC-3	97.8723	2.12766	0	0	0	100
C-PAC-4	97.7273	2.27273	0	0	0	100
Reflux-1	16.6667	12.5	41.6667	25	4.16667	100
Reflux-2	67.8571	10.7143	21.4286	0	0	100
Reflux-3	61.1111	20.3704	12.963	3.7037	1.85185	100
Reflux-4	54.5455	27.2727	12.1212	6.06061	0	100
Reflux-5	29.1667	6.25	12.5	20.8333	31.25	100
Reflux-6	17.3913	10.8696	13.0435	0	58.6957	100
Reflux-7	25	10.4167	0	18.75	45.8333	100
C-PAC+Reflux-1	75	18.1818	6.81818	0	0	100
C-PAC+Reflux-2	83.9286	12.5	3.57143	0	0	100
C-PAC+Reflux-3	92.8571	7.14286	0	0	0	100
C-PAC+Reflux-4	73.913	21.7391	4.34783	0	0	100
C-PAC+Reflux-5	57.5758	18.1818	18.1818	6.06061	0	100
C-PAC+Reflux-6	34.6154	13.4615	25	19.2308	7.69231	100
Week 40
	Esophageal Epithelial Pathology (%)
Treatment Group/Ani ID	Normal	Hyperplasia	Low-Grade Dysplasia	High-Grade Dysplasia	Eso Adenocarcinoma	Total Fields
Water-1	88.2353	11.7647	0	0	0	100
Water-2	91.3043	8.69565	0	0	0	100
Water-3	94.3396	5.66038	0	0	0	100
Water-4	88.4615	11.5385	0	0	0	100
Water-5	92.8571	7.14286	0	0	0	100
Water-6	94.9153	5.08475	0	0	0	100
C-PAC-1	100	0	0	0	0	100
C-PAC-2	95	5	0	0	0	100
C-PAC-3	84	16	0	0	0	100
C-PAC-4	96.0784	3.92157	0	0	0	100
C-PAC-5	100	0	0	0	0	100
C-PAC-6	91.8367	8.16327	0	0	0	100
Reflux-1	25.4545	9.09091	18.1818	14.5455	32.7273	100
Reflux-2	28	8	16	20	28	100
Reflux-3	13.4615	5.76923	1.92308	11.5385	67.3077	100
Reflux-4	29.6296	5.55556	20.3704	20.3704	24.0741	100
Reflux-5	26.6667	11.1111	13.3333	6.66667	42.2222	100
Reflux-6	21.7391	10.8696	2.17391	10.8696	54.3478	100
Reflux-7	17.7778	6.66667	13.3333	8.88889	53.3333	100
Reflux-8	0	8.10811	40.5405	32.4324	18.9189	100
C-PAC+Reflux-1	52.1127	15.493	25.3521	5.6338	1.40845	100
C-PAC+Reflux-2	35.3846	12.3077	24.6154	15.3846	12.3077	100
C-PAC+Reflux-3	51.6667	16.6667	18.3333	6.66667	6.66667	100
C-PAC+Reflux-4	75.5102	18.3673	4.08163	0	2.04082	100
C-PAC+Reflux-5	41.3043	6.52174	21.7391	19.5652	10.8696	100
C-PAC+Reflux-6	68.9655	17.2414	10.3448	0	3.44828	100
C-PAC+Reflux-7	66.129	12.9032	9.67742	1.6129	9.67742	100
C-PAC+Reflux-8	38.5965	15.7895	26.3158	8.77193	10.5263	100

## Sheet: Figure 5C
Metabolite	Water	Reflux	C-PAC + Reflux
Cholate	0.2165	1.6981	1.3938
	0.1176	6.7057	0.7368
	0.4769	1.2632	1.4686
	0.156	1.6626	0.3638
	0.2965	8.5502	1.8365
	0.4594	1.8486	0.416
Deoxycholate	0.1798	4.1709	2.0112
	0.0216	11.9019	0.4017
	0.7262	1.0103	2.2872
	0.213	1.102	1.1335
	0.1222	8.0497	3.2642
	0.1184	0.9897	0.2268
Taurine	1.0451	0.791	1.0234
	1.115	0.7778	0.9698
	1.0018	0.8841	0.9882
	0.9982	1.0529	1.0129
	1.1811	0.8447	1.1069
	1.0148	0.898	0.963
Chenodeoxycholate	0.2712	1.3904	3.1476
	0.147	2.564	0.9225
	0.4683	2.1184	3.4506
	0.2024	1.0775	0.5024
	0.4658	9.5701	2.1698
	0.4953	4.6016	0.5579
Taurocholate	0.3998	6.364	0.6554
	1.6827	3.1855	0.9763
	0.5398	1.4116	0.209
	0.4576	1.1761	0.5037
	1.0237	2.0979	0.6307
	3.7331	1.6312	0.9084
Glycine	0.68	1.9457	1.0055
	0.6903	2.0462	1.0607
	0.6177	1.365	0.9945
	0.6843	1.2017	1.1995
	0.8228	2.4642	0.7798
	0.5268	1.7975	0.8793

## Sheet: Table 1
Gene	Group	Mean Cq	Stand Deviation	Standard Error
Actb	Water	28.6987	2.9795	1.72022
	Reflux	24.9583	1.97266	0.882202
	C-PAC+Reflux	25.519	1.50636	0.753182
Bcl10	Water	26.4634	2.52287	1.26143
	Reflux	24.7486	1.05175	0.470358
	C-PAC+Reflux	25.9315	1.33427	0.667135
Birc3	Water	31.8154	2.82204	1.62931
	Reflux	30.1502	1.09195	0.545973
	C-PAC+Reflux	31.6189	1.60239	0.801197
Camp	Water	35.5442	2.30068	1.3283
	Reflux	32.971	1.21162	0.605809
	C-PAC+Reflux	35.497	1.06914	0.755993
Card9	Water	33.7227	2.49788	1.44215
	Reflux	30.5523	1.93455	0.865158
	C-PAC+Reflux	31.3194	1.47035	0.735174
Casp1	Water	29.8598	3.43564	1.71782
	Reflux	26.8649	1.18801	0.594003
	C-PAC+Reflux	27.5568	2.19812	1.09906
Casp8	Water	32.0141	3.48536	1.74268
	Reflux	29.901	1.31429	0.587767
	C-PAC+Reflux	31.5971	1.52376	0.879746
Ccl3	Water	33.6788	2.41248	1.39284
	Reflux	32.1203	0.71273	0.318743
	C-PAC+Reflux	33.7866	2.10769	1.05384
Ccl4	Water	35.553	2.65153	1.32576
	Reflux	32.118	0.847982	0.379229
	C-PAC+Reflux	33.7249	1.40254	0.701269
Ccl5	Water	31.5868	2.04401	1.18011
	Reflux	28.1679	1.33661	0.668305
	C-PAC+Reflux	28.8052	1.95198	0.975992
Cd14	Water	31.4721	3.37385	1.68693
	Reflux	28.8653	0.994728	0.497364
	C-PAC+Reflux	30.843	1.69266	0.846332
Crp	Water	35.0635	2.96117	1.48058
	Reflux	28.7992	7.13835	3.56917
	C-PAC+Reflux	28.2124	2.39702	1.19851
Cxcl1	Water	32.4089	1.99068	0.99534
	Reflux	26.6729	2.10581	0.941747
	C-PAC+Reflux	31.4163	2.19186	1.09593
Fadd	Water	33.2279	0.949738	0.548332
	Reflux	30.1887	1.91914	0.959569
	C-PAC+Reflux	31.5544	1.9087	0.954349
Gapdh	Water	24.4763	4.07294	2.03647
	Reflux	23.7368	2.01969	0.903233
	C-PAC+Reflux	23.096	1.18825	0.594124
Gusb	Water	33.473	3.26231	1.63116
	Reflux	30.2206	1.26439	0.632195
	C-PAC+Reflux	31.9183	1.79816	0.899082
Hsp90ab1	Water	25.845	4.11055	2.05528
	Reflux	24.4017	2.2361	1.00001
	C-PAC+Reflux	24.1385	1.35271	0.676353
Il12a	Water	31.4659	2.58087	1.29043
	Reflux	33.3779	1.23488	0.552257
	C-PAC+Reflux	31.6577	0.666103	0.333052
Il18	Water	29.1557	3.13949	1.56975
	Reflux	26.8726	0.637747	0.285209
	C-PAC+Reflux	28.4328	1.04699	0.604479
Il1b	Water	34.293	3.39629	1.96085
	Reflux	28.7019	1.1575	0.578749
	C-PAC+Reflux	31.9324	2.85162	1.42581
Il6	Water	35.2505	2.11673	1.2221
	Reflux	30.4797	1.45838	0.729191
	C-PAC+Reflux	35.4596	0.938402	0.469201
Irf5	Water	33.6323	2.63286	1.52008
	Reflux	30.3235	1.67315	0.836577
	C-PAC+Reflux	31.3632	1.30723	0.653617
Irf7	Water	29.4945	2.41788	1.39597
	Reflux	26.5174	1.17323	0.586616
	C-PAC+Reflux	27.619	1.42986	0.714929
Lbp	Water	31.9094	2.47006	1.42609
	Reflux	28.4312	2.10232	0.940188
	C-PAC+Reflux	31.0157	1.33693	0.668463
Lcn2	Water	33.9205	2.45449	1.22724
	Reflux	29.878	1.72821	0.772878
	C-PAC+Reflux	32.3046	2.52377	1.26188
Map2k1	Water	31.6797	2.16001	1.24708
	Reflux	28.8575	1.5344	0.686204
	C-PAC+Reflux	29.4603	1.15438	0.577191
Map3k7	Water	29.7929	1.76512	1.01909
	Reflux	27.3019	1.51884	0.759421
	C-PAC+Reflux	28.3835	0.889761	0.444881
Mapk14	Water	33.9851	0.855165	0.49373
	Reflux	30.8014	1.71816	0.859082
	C-PAC+Reflux	32.3417	1.54328	0.771638
Mapk3	Water	30.7439	3.49409	2.01732
	Reflux	26.3143	1.35622	0.678112
	C-PAC+Reflux	27.2962	1.53058	0.765288
Mefv	Water	35.401	0	0
	Reflux	33.8974	0.97228	0.48614
	C-PAC+Reflux	36.7263	1.71591	0.990681
Mpo	Water	35.0623	1.17885	0.589427
	Reflux	32.0264	1.95453	0.977266
	C-PAC+Reflux	33.2924	2.97567	1.48784
Myd88	Water	35.7018	1.4093	0.813659
	Reflux	31.9265	1.52957	0.684044
	C-PAC+Reflux	33.1146	1.52321	0.879424
Nfkb1	Water	31.2796	2.80408	1.40204
	Reflux	29.049	1.46017	0.730085
	C-PAC+Reflux	30.6189	1.41918	0.709588
Nfkbia	Water	23.6203	1.97654	0.988272
	Reflux	22.1438	1.06639	0.476905
	C-PAC+Reflux	23.8126	1.04688	0.523439
Nlrc4	Water	35.1718	1.30577	0.92332
	Reflux	33.6852	1.70014	0.850068
	C-PAC+Reflux	33.5242	0.503192	0.355811
Nlrp1a	Water	32.2977	2.91013	1.68016
	Reflux	30.6034	0.941412	0.543525
	C-PAC+Reflux	32.6372	0.819671	0.409835
Nlrp3	Water	33.6815	2.44606	1.41224
	Reflux	31.5213	1.41588	0.817459
	C-PAC+Reflux	33.9027	2.04093	1.17833
Pik3r1	Water	26.5639	1.95899	1.13102
	Reflux	27.7455	1.54936	0.692893
	C-PAC+Reflux	27.6226	0.968333	0.484166
Prdx2	Water	23.6106	3.34718	1.67359
	Reflux	21.7097	1.68155	0.752014
	C-PAC+Reflux	22.5122	1.33287	0.666434
Pstpip1	Water	32.5949	2.37772	1.37278
	Reflux	31.6607	1.88302	0.842114
	C-PAC+Reflux	32.784	2.14118	1.07059
Rela	Water	29.5018	2.90263	1.45131
	Reflux	28.0753	1.5154	0.677705
	C-PAC+Reflux	29.0667	0.954723	0.477361
Sugt1	Water	26.9301	3.78149	1.89074
	Reflux	25.6882	1.13682	0.568408
	C-PAC+Reflux	25.8274	0.892738	0.446369
Ticam2	Water	32.9798	2.4525	1.22625
	Reflux	31.524	1.55063	0.775317
	C-PAC+Reflux	32.372	1.23845	0.619226
Tlr2	Water	32.9972	2.30548	1.15274
	Reflux	31.3489	1.0055	0.502752
	C-PAC+Reflux	33.2779	2.11071	1.21862
Tlr4	Water	30.3432	2.7279	1.36395
	Reflux	28.7409	1.31563	0.588369
	C-PAC+Reflux	29.9573	1.19848	0.59924
Tlr9	Water	35.4048	0.527243	0.304404
	Reflux	33.9867	1.33406	0.59661
	C-PAC+Reflux	37.1864	1.41941	0.709703
Tnf	Water	35.2127	2.61388	1.30694
	Reflux	33.5255	1.30499	0.583608
	C-PAC+Reflux	35.0915	1.94745	0.973725
Traf6	Water	28.9421	3.04956	1.52478
	Reflux	27.2236	1.84033	0.823019
	C-PAC+Reflux	28.2621	1.32701	0.663506
Zbp1	Water	34.2131	2.44627	1.41236
	Reflux	30.4021	1.33325	0.596249
	C-PAC+Reflux	30.939	1.60334	0.801672
